# Supplementary material for: Effect of Probiotic Bifidobacterium bifidum TMC3115 Supplementation on Psychosocial Stress Using a Sub-Chronic and Mild Social Defeat Stress in Mice
Source: Nutrients. 2022 Feb 24;14(5):970. doi: 10.3390/nu14050970 (PMC8912754; doi:10.3390/nu14050970)
Supplement: Supplementary file 1 [file nutrients-14-00970-s001.zip]

Archive with 1 entries (1 files):
- nutrients-1577944-supplementary.pdf
